# Supplementary material for: Phytochemical-Stabilized Platinum-Decorated Silver Nanocubes INHIBIT Adenocarcinoma Cells and Enhance Antioxidant Effects by Promoting Apoptosis via Cell Cycle Arrest
Source: Pharmaceutics. 2022 Nov 21;14(11):2541. doi: 10.3390/pharmaceutics14112541 (PMC9693179; doi:10.3390/pharmaceutics14112541)
Supplement: Supplementary file 1 [file pharmaceutics-14-02541-s001.zip]

Archive with 1 entries (1 files):
- pharmaceutics-2007774-supplementary.pdf
